# Supplementary material for: Identification of the transgene insertion site for an adipocyte-specific adiponectin-cre model and characterization of the functional consequences
Source: Adipocyte. 2021 Feb 10;10(1):91–100. doi: 10.1080/21623945.2021.1880083 (PMC7889145; doi:10.1080/21623945.2021.1880083)
Supplement: Supplemental Material [file KADI_A_1880083_SM8703.zip]

Archive with 6 entries (5 files):
- Supplementary information/
- Supplementary information/Supplemental Figures Adipoq Insertion Paper.docx
- Supplementary information/Supplemental Figures Adipoq Insertion Paper_resubmission.docx
- Supplementary information/Supplemental Methods_Final.docx
- Supplementary information/Supplemental Methods_Final_JSF.docx
- Supplementary information/Supplemental.docx
